# Supplementary material for: Green Production of Cladribine by Using Immobilized 2′-Deoxyribosyltransferase from Lactobacillus delbrueckii Stabilized through a Double Covalent/Entrapment Technology
Source: Biomolecules. 2021 Apr 29;11(5):657. doi: 10.3390/biom11050657 (PMC8146660; doi:10.3390/biom11050657)
Supplement: Supplementary file 1 [file biomolecules-11-00657-s001.zip]

Archive with 3 entries (2 files):
- Non-published material/
- Non-published material/Figure S1.jpg
- Non-published material/Table S1.pdf
